# Supplementary material for: The significance of metagenomic next-generation sequencing and targeted next-generation sequencing in the diagnostic evaluation of patients with suspected pulmonary infections
Source: Front Cell Infect Microbiol. 2025 Jun 12;15:1552236. doi: 10.3389/fcimb.2025.1552236 (PMC12198251; doi:10.3389/fcimb.2025.1552236)
Supplement: Supplementary file 1 [file Table1.xlsx]

## Sheet: Supplementary Table 1
Supplementary Table 1. Positive Sample Detection Rates with Co-infection for mNGS, tNGS, and Culture Methods
Type of co-infection	mNGS (%)	tNGS (%)	Culture (%)
Bacteria + Bacteria	85.71	85.71	0
Bacteria + Fungi	50	50	0
Bacteria + DNA virus	100	100	0
Bacteria + Atypical pathogens	100	100	0
DNA virus + Fungi	100	100	0

## Sheet: Supplementary Table 2
Supplementary Table 2. Targeted adjustment of anti-infectious therapy according to NGS detection results in patients
Sample	Anti-infectious therapy before NGS testing	Anti-infectious therapy after adjustment	Microbes detected by NGS
P974338	levofloxacin	fluconazole	Cryptococcus neoformans
P978970	cefoperazone/sulbactam+levofloxacin	amoxicillin/clavulanate+levofloxacin	Streptococcus pneumoniae
P931291	piperacillin/tazobactam	voriconazole+piperacillin/tazobactam	Aspergillus fumigatus
P981985	piperacillin/tazobactam	Sulfamethoxazole/trimethoprim	Bordetella pertussis; Rhinovirus
P979222	imipenem/cilastatin+amikacin	Ganciclovir+imipenem/cilastatin+amikacin	Pseudomonas aeruginosa; Cytomegalo virus; Epstein-Barr virus
P983592	imipenem/cilastatin+levofloxacin	minocycline+imipenem/cilastatin+levofloxacin	Nocardia otitidiscaviarum; Human respiratory syncytial virus
P973968	imipenem/cilastatin+levofloxacin	fluconazole+cefoperazone/sulbactam+levofloxacin	Candida albicans; Human respirovirus
P958589	piperacillin/tazobactam+levofloxacin	Sulfamethoxazole/trimethoprim+piperacillin/tazobactam+levofloxacin	Nocardia cyriacigeorgica
P403512	piperacillin/tazobactam+moxifloxacin	oseltamivir+piperacillin/tazobactam+moxifloxacin	SARS-CoV-2; Influenza A virus
P417366	Meropenem	voriconazole+tigecycline+cefoperazone/sulbactam	Aspergillus fumigatus; Human respirovirus
P972783	moxifloxacin	Isoniazid+rifampicin+ethambutol+pyrazinamide	Mycobacterium tuberculosis
P827873	piperacillin/tazobactam+moxifloxacin	moxifloxacin	Mycoplasma pneumoniae
P415860	cefoperazone/sulbactam+tigecycline	cefoperazone/sulbactam+ciprofloxacin	Pseudomonas aeruginosa; Klebsiella pneumoniae
P530473	piperacillin/tazobactam+levofloxacin	oseltamivir+piperacillin/tazobactam+levofloxacin	Influenza B virus
P973917	imipenem/cilastatin	Nirmatrelvir/ritonavir+imipenem/cilastatin	Klebsiella pneumoniae; SARS-CoV-2
P955089	piperacillin/tazobactam+simenone/ritonavir	voriconazole+Meropenem+simenone/ritonavir	Penicillium oxalicum; SARS-CoV-2
P972098	piperacillin/tazobactam+levofloxacin	voriconazole+piperacillin/tazobactam+levofloxacin	Aspergillus niger
P468495	ceftriaxone	voriconazole+ceftriaxone	Haemophilus influenzae; Klebsiella pneumoniae; Aspergillus fumigatus
P975738	piperacillin/tazobactam+moxifloxacin	simenone/ritonavir+piperacillin/tazobactam+moxifloxacin	SARS-CoV-2
P976893	piperacillin/tazobactam	Meropenem	Parvimonas micra
P833578	levofloxacin	Isoniazid+rifampicin+ethambutol+pyrazinamide	Mycobacterium tuberculosis
P983640	piperacillin/tazobactam	oseltamivir+piperacillin/tazobactam	Influenza A virus
P444812	imipenem/cilastatin+levofloxacin	Sulfamethoxazole/trimethoprim+imipenem/cilastatin+levofloxacin	Nocardia cyriacigeorgica
P978066	levofloxacin	Isoniazid+rifampicin+ethambutol+pyrazinamide	Mycobacterium tuberculosis
P511957	imipenem/cilastatin	cefoperazone/sulbactam+tigecycline	Acinetobacter baumannii
P939472	cefoperazone/sulbactam+levofloxacin	imipenem/cilastatin+tigecycline	Acinetobacter baumannii; Klebsiella pneumoniae; Escherichia coli
P973876	piperacillin/tazobactam+moxifloxacin	piperacillin/tazobactam+ciprofloxacin	Pseudomonas aeruginosa
P485952	imipenem/cilastatin	tigecycline+cefoperazone/sulbactam	Klebsiella pneumoniae; Staphylococcus aureus
P984146	moxifloxacin	voriconazole+moxifloxacin	Aspergillus fumigatus
P981072	imipenem/cilastatin	Isoniazid+rifampicin+ethambutol+pyrazinamide	Mycobacterium tuberculosis
P853922	piperacillin/tazobactam+levofloxacin	voriconazole+piperacillin/tazobactam+levofloxacin	Aspergillus fumigatus;Human respiratory syncytial virus
P606512	imipenem/cilastatin	fluconazole+linezolid+imipenem/cilastatin	Staphylococcus aureus; Klebsiella pneumoniae; Escherichia coli; Candida albicans; [Candida] glabrata
P979711	piperacillin/tazobactam+azithromycin	piperacillin/tazobactam+omadacycline	Haemophilus influenzae; Mycoplasma pneumoniae
P982442	amoxicillin/clavulanate+moxifloxacin+oseltamivir	moxifloxacin+oseltamivir	Mycoplasma pneumoniae
P605519	moxifloxacin	Isoniazid+rifampicin+ethambutol+pyrazinamide	Mycobacterium tuberculosis
P972121	levofloxacin+etimicin	levofloxacin+voriconazole	Aspergillus niger
P979462	cefoperazone/sulbactam+moxifloxacin	moxifloxacin	Mycoplasma pneumoniae
P956505	piperacillin/tazobactam	piperacillin/tazobactam+metronidazole	Parvimonas micra
P976226	piperacillin/tazobactam	Isoniazid+rifampicin+ethambutol+pyrazinamide	Mycobacterium tuberculosis
P619051	imipenem/cilastatin+amikacin	Polymyxin E+amikacin	Pseudomonas aeruginosa;
P977615	levofloxacin	voriconazole	Aspergillus fumigatus
P408106	imipenem/cilastatin	Sulfamethoxazole/trimethoprim+voriconazole+imipenem/cilastatin	Pneumocystis jirovecii; Nocardia cyriacigeorgica; SARS-CoV-2
P979369	levofloxacin	Isoniazid+rifampicin+ethambutol+pyrazinamide	Mycobacterium tuberculosis; Influenza A virus
P977409	piperacillin/tazobactam	Isoniazid+rifampicin+ethambutol+pyrazinamide	Mycobacterium tuberculosis
P543319	piperacillin/tazobactam+moxifloxacin	imipenem/cilastatin+amikacin	Pseudomonas aeruginosa
P821633	cefoperazone/sulbactam+levofloxacin	linezolid+cefoperazone/sulbactam	Streptococcus anginosus group
P940935	imipenem/cilastatin	cefoperazone/sulbactam+amikacin	Pseudomonas aeruginosa
P817872	cefoperazone/sulbactam+linezolid	Sulfamethoxazole/trimethoprim+voriconazole+cefoperazone/sulbactam	Enterobacter cloacae complex; Nocardia cyriacigeorgica; Aspergillus fumigatus;
P613126	piperacillin/tazobactam	voriconazole+piperacillin/tazobactam	Aspergillus flavus
P980241	omadacycline	ceftriaxone+omadacycline	Haemophilus influenzae; Influenza A virus
P949834	piperacillin/tazobactam	voriconazole+piperacillin/tazobactam	Aspergillus fumigatus; SARS-CoV-2
P930054	piperacillin/tazobactam	amikacin+clarithromycin+tigecycline+imipenem/cilastatin	Mycobacteroides abscessus; Pseudomonas aeruginosa
P978901	moxifloxacin	azithromycin	Bordetella pertussis
P902731	piperacillin/tazobactam+levofloxacin	fluconazole+piperacillin/tazobactam+levofloxacin	Candida albicans
P946549	imipenem/cilastatin	linezolid+imipenem/cilastatin	Staphylococcus aureus; SARS-CoV-2
